# Supplementary material for: Antimutator and Mutational Spectrum Effects Can Combine to Reduce Evolutionary Potential in Escherichia coli ΔnudJ
Source: Mol Biol Evol. 2025 Jul 29;42(8):msaf182. doi: 10.1093/molbev/msaf182 (PMC12359138; doi:10.1093/molbev/msaf182)
Supplement: msaf182_Supplementary_Data [file msaf182_supplementary_data.zip]

Archive with 2 entries (2 files):
- MainText_Rev2_ONLY_SUPPLEMENT_WITH_REFERENCES.pdf
- SuppStats_Rev2.pdf
